# Supplementary material for: Genome-Based Evaluation of Safety and Probiotic Traits in Infant Feces-Sourced Bifidobacterium animalis subsp. lactis BD1
Source: Foods. 2026 Jan 15;15(2):316. doi: 10.3390/foods15020316 (PMC12841243; doi:10.3390/foods15020316)
Supplement: Supplementary file 1 [file foods-15-00316-s001.zip]

Archive with 1 entries (1 files):
- foods-4070797-supplementary.pdf
